# Supplementary material for: Proteomic and Lipidomic Profiling of Calves Experimentally Co-Infected with Influenza D Virus and Mycoplasma bovis: Insights into the Host–Pathogen Interactions
Source: Viruses. 2024 Feb 27;16(3):361. doi: 10.3390/v16030361 (PMC10975297; doi:10.3390/v16030361)
Supplement: Supplementary file 1 [file viruses-16-00361-s001.zip]

Archive with 1 entries (1 files):
- viruses-2860856-supplementary.xlsx
