# Supplementary material for: Proteomic and Lipidomic Profiling of Calves Experimentally Co-Infected with Influenza D Virus and Mycoplasma bovis: Insights into the Host–Pathogen Interactions
Source: Viruses. 2024 Feb 27;16(3):361. doi: 10.3390/v16030361 (PMC10975297; doi:10.3390/v16030361)
Supplement: Supplementary file 1 [file viruses-16-00361-s001.zip › viruses-2860856-supplementary.xlsx]

## Sheet: Sheet1
A)				B)				C)				D)					E)
IDV vs Control				IDV+M.bovis vs M.bovis				M.bovis vs Control				IDV+M.bovis vs IDV					Lipidomic abbreviations and full names
Protein name	Fold change	Log 10 P-value		Protein	Fold change	Log 10 P-value		Protein	Fold change	Log 10 P-value		Protein	Fold change	Log 10 P-value			Arachidonic Acid (ARA) pathway:
CD177 - CD177 molecule	5.0696	2.69377		CD177 - CD177 molecule	3.9637	-1.57886		C9 - Complement component C9	3.52615	1.57965		CTSG - Cathepsin G	-2.79221	1.78108			Prostaglandin E2 (PGE2)
BNBD9 - BPI fold-containing family B member 9	4.70327	1.66611		OSTF1 - Osteoclast-stimulating factor 1	3.7259	-1.43517		ECM1 - Extracellular matrix protein 1	2.55226	1.73884		LPO - Lactoperoxidase	-2.76764	1.64437			6-keto prostaglandin F 1 alpha (6K-PGF1A)
S100A8 - S100 calcium-binding protein A8	4.66236	1.91415		MTPN - Myotrophin	3.70993	-1.43517		C7 - Complement component C7	1.91845	1.87903		Mucin - Mucin (specific type would depend on context)	-1.98252	1.56069			Thromboxane B2 (TXB2)
LPO - Lactoperoxidase	4.36094	1.91415		PEBP4 - Phosphatidylethanolamine-binding protein 4	3.68827	-1.39678		APOR - Apolipoprotein receptor	1.8829	2.23825		C5 - Complement component C5	2.46785	1.43655			5-Hydroxyeicosatetraenoic acid (5-HETE)
NGP - Neutrophil granule protein	4.32565	1.91415		CTSD - Cathepsin D	3.07948	-1.66611		FGG - Fibrinogen gamma chain	1.74607	1.5718		BNBD9 - Bifunctional Nuclease Domain Containing 9	-3.95321	1.43517			Leukotriene B4 (LTB4)
H2B - Histone H2B type 1-C/E/F/G/I	4.20769	1.91415		GSTM3 - Glutathione S-transferase Mu 3	2.88069	-1.91415		FGB - Fibrinogen beta chain	1.6883	1.3523		AOC3 - Amine oxidase, copper containing 3	2.96333	1.43517			15-Hydroxyeicosatetraenoic acid (15-HETE)
CATHL2 - Cathelicidin-2	4.12923	1.68266		PSME1 - Proteasome activator complex subunit 1	2.66013	-1.91415		SERPINC1 - Antithrombin-III	1.44431	1.89197		APOA1 - Apolipoprotein A1	1.56939	1.42883			Lipoxin A4 (LXA4)
H4C9 - Histone H4	4.07482	1.91415		TXNRD1 - Thioredoxin reductase 1	2.57239	-1.50359		HP-251 - Protein HP-251	1.16643	1.66611		PIGR - Polymeric immunoglobulin receptor	-1.00568	1.3418			Lipoxin B4 (LXB4)
AZU1 - Myeloid-specific azurophilic cationic protein 1	3.84992	2.05067		ARHGDIA - Rho GDP-dissociation inhibitor 1	2.56149	-1.43517		F2 - Prothrombin	1.16321	1.33343							12-Hydroxyeicosatetraenoic acid (12-HETE)
WAP - Whey acidic protein	3.75937	1.66611		HDGF - Hepatoma-derived growth factor	2.54234	-1.64402		KNG1 - Kininogen-1	1.14676	1.65902
LCN2 - Lipocalin-2	3.65829	2.26679		WARS1 - Tryptophanyl-tRNA synthetase 1	2.38261	-1.37797		FCGBP - Fc-gamma-binding protein	-1.02418	3.80884							Docosahexaenoic Acid (DHA) pathway:
DEFB13 - Beta-defensin 13	3.61611	2.55614		TXNDC17 - Thioredoxin domain-containing protein 17	2.31481	-1.43517		GSTM1 - Glutathione S-transferase Mu 1	-1.08613	1.50214							14-hydroxy Docosahexaenoic Acid (14-HDOHE)
HP - Haptoglobin	3.50667	2.37182		PSMA6 - Proteasome subunit alpha type-6	2.26813	-1.50743		GDI2 - Guanine nucleotide dissociation inhibitor 2	-1.10883	1.66611							Maresin 1 (7(R)-MAR1)
CATHL1 - Cathelicidin-1	3.43446	2.28905		ANXA11 - Annexin A11	2.13389	-1.47207		SFTPA1 - Surfactant pulmonary-associated protein A1	-1.23738	2.15419							Maresin 2 (MAR2)
MPO - Myeloperoxidase	3.40319	1.64531		NME9 - Nucleoside diphosphate kinase homolog 9	2.06677	-1.43517		PIGR - Polymeric immunoglobulin receptor	-1.24841	1.9656							17-Hydroxydocosahexaenoic acid (17-HDOHE)
VMO1 - Vitelline membrane outer layer protein 1	3.39012	1.40489		PPA1 - Inorganic pyrophosphatase	2.06229	-1.46841		VNN1 - Vanin-1	-1.3252	2.2112							Protectin DX (PDX)
CORO1A - Coronin-1A	3.30177	1.43333		TXNL1 - Thioredoxin-like protein 1	1.99551	-1.43517		PSAP - Prosaposin	-1.35262	1.48055							Protecin D1 (PD1)
DMBTI - Deleted in malignant brain tumors 1 protein	3.2677	1.91415		PSMA7 - Proteasome subunit alpha type-7	1.73097	-1.43517		PGM1 - Phosphoglucomutase-1	-1.64383	1.43517							Resolvin D1 (RVD1)
S100A9 - S100 calcium-binding protein A9	3.23873	1.79195		RNH1 - Ribonuclease inhibitor	1.62085	-1.66611		IL1RN - Interleukin-1 receptor antagonist protein	-2.26138	1.43517							Resolvin D2 (RVD2)
CATHL6 - Cathelicidin-6	3.15817	1.76425		HSPA4L - Heat shock 70 kDa protein 4-like	1.58914	-1.43517		PRSS8 - Serine protease 8	-2.26596	1.52853							Resolvin D5 (RVD5)
CATHL4 - Cathelicidin-4	2.98314	2.13253		GPI - Glucose-6-phosphate isomerase	1.51523	-1.91415		ANXA5 - Annexin A5	-3.39408	1.66611							Resolvin D3 (RVD3)
LTF - Lactotransferrin	2.88127	2.00534		GPX2 - Glutathione peroxidase 2	1.51395	-1.43517		PSMA2 - Proteasome subunit alpha type-2	-3.43576	1.43517							Resolvin D4 (RVD4)
ELANE - Neutrophil elastase	2.85377	1.67482		NCL - Nucleolin	1.51319	-1.66611		CDC42 - Cell division control protein 42 homolog	-3.83608	1.43517
HMGB2 - High mobility group protein B2	2.82804	1.49604		TPM1 - Tropomyosin alpha-1 chain	1.47289	-1.50038		PEBP4 - Phosphatidylethanolamine-binding protein 4	-3.99043	1.60672							Eicosapentaenoic Acid (EPA) pathway:
ZG16 - Zymogen granule protein 16 homolog	2.81809	1.43517		CAPZA2 - F-actin-capping protein subunit alpha-2	1.44577	-1.84509		GSTP1 - Glutathione S-transferase Pi 1	-4.5092	1.43517							18-hydroxy eicosapentaenoic acid (18-HEPE)
VWF_A - von Willebrand factor	2.81402	2.92811		CLIC1 - Chloride intracellular channel protein 1	1.39922	-1.43517											Resolvin E1 (RVE1)
SDS - Thymocyte selection-associated high mobility group box protein	2.78751	1.43517		NACA - Nascent polypeptide-associated complex subunit alpha	1.338	-1.66611											Resolvin E2 (RVE2)
Mucin-5B - Mucin-5B precursor	2.76151	1.48202		TPI1 - Triosephosphate isomerase	1.29545	-1.3558
IGHV1S18 - Immunoglobulin heavy variable 1-18	2.71391	1.91415		CAPZA1 - F-actin-capping protein subunit alpha-1	1.22169	-1.91415
CTSG - Cathepsin G	2.62915	1.75759		GSTP1 - Glutathione S-transferase Pi 1	1.19771	-1.53208
PRTN3 - Proteinase 3	2.53257	1.66611		TPPP3 - Tubulin polymerization-promoting protein family member 3	1.18783	-1.52069
ARHGDIB - Rho GDP-dissociation inhibitor 2	2.19174	1.43517		TXN - Thioredoxin	1.18406	-1.44846
PGLYRP1 - Peptidoglycan recognition protein 1	2.08964	1.66045		S100A11 - S100 calcium-binding protein A11	1.1807	-2.23813
ISG15 - Ubiquitin-like protein ISG15	2.05292	1.34012		PFN1 - Profilin-1	1.07456	-1.66077
Mucin	2.04528	1.69919		GSTM1 - Glutathione S-transferase Mu 1	1.05617	-1.37248
IGL@ - Immunoglobulin lambda-like polypeptide	1.34675	2.28768		ENO1 - Alpha-enolase	1.05205	-1.97731
ALPL - Alkaline phosphatase	1.16975	1.66611		EZR - Ezrin	1.01826	-1.37424
SFTPA1 - Pulmonary surfactant-associated protein A1	-1.14987	1.51792		ANXA1 - Annexin A1	0.95932	-1.91415
ALDH7A1 - Alpha-aminoadipic semialdehyde dehydrogenase	-1.39783	1.43517		PRDX1 - Peroxiredoxin-1	0.88898	-1.41234
P4HB - Protein disulfide-isomerase	-1.59885	1.31895		S100A12 - S100 calcium-binding protein A12	0.87652	-2.17188
FN1 - Fibronectin	-1.62729	1.36597		SCGB2A2 - Secretoglobin family 2A member 2	0.70761	-1.39839
C4A - Complement C4-A	-1.63593	2.64503		KNG1 - Kininogen-1	-1.27317	-1.43517
ALDH1A1 - Aldehyde dehydrogenase 1 family member A1	-1.73872	1.50745		PLG - Plasminogen	-1.32474	-2.35257
A2M - Alpha-2-macroglobulin	-1.79044	1.3581		SERPINC1 - Antithrombin-III	-1.34636	-2.42212
HRG - Histidine-rich glycoprotein	-2.16734	1.43517		FGB - Fibrinogen beta chain	-1.50582	-1.4835
HP-252 - Haptoglobin-related protein	-2.54599	1.91415		FGA - Fibrinogen alpha chain	-1.60174	-1.5116
HP-251 - Haptoglobin-related protein	-2.67391	1.43517		FGG - Fibrinogen gamma chain	-1.60554	-1.93325
C4A - Complement C4-A	-2.79046	1.95031		AOC3 - Amine oxidase copper-containing 3	-1.83428	-1.47141
SERPINC1 - Antithrombin-III	-2.80188	1.69029		APOR - Apolipoprotein receptor	-1.9038	-2.00616
AOC3 - Amine oxidase copper-containing 3	-2.92255	2.26365		SPA3 - Spinalin-3	-1.93008	-1.43517
LRG1 - Leucine-rich alpha-2-glycoprotein 1	-3.10577	1.43517		FN1 - Fibronectin	-2.19568	-1.52957
VTN - Vitronectin	-3.31016	1.43517		AMBP - Alpha-1-microglobulin/bikunin precursor	-2.29997	-1.43517
AGT - Angiotensinogen	-3.38501	1.91415		C7 - Complement component C7	-2.30367	-1.66611
HSPB1 - Heat shock protein beta-1	-3.46814	1.43517		FETUB - Fetuin-B	-2.33446	-1.4532
ITIH2 - Inter-alpha-trypsin inhibitor heavy chain H2	-3.67404	1.91415		Protein HP-25 homolog 1 - Protein HP-25 homolog 1	-2.79105	-1.35668
CRIP2 - Cysteine-rich protein 2	-3.73366	1.43517		C4A - Complement C4-A	-3.39649	-1.70536
LTA4H - Leukotriene A-4 hydrolase	-3.97411	1.66611		A2M - Alpha-2-macroglobulin	-3.80376	-1.43517
C5 - Complement C5	-4.22566	3.422		LRG1 - Leucine-rich alpha-2-glycoprotein 1	-3.96794	-1.76138
APOA2 - Apolipoprotein A-II	-5.00605	6.12502
